# Supplementary material for: A surveillance study of patterns of reirradiation practice using external beam radiotherapy in Japan
Source: J Radiat Res. 2020 Dec 21;62(2):285–93. doi: 10.1093/jrr/rraa112 (PMC7948832; doi:10.1093/jrr/rraa112)
Supplement: reRT_supplementary_table_submit_rraa112 [file rert_supplementary_table_submit_rraa112.xlsx]

## Sheet: sup Table 1
Supplemental Table 1. Patients number treated during 2014-2018 and 2009-2013 or single year 2016-2018 in particle beam facilities.
	2009-2013	(%)		2014-2018	(%)	p-value
	(5 years, n = 4)			(5 years, n = 5)
Total number	110			138
Institute median (min-max)	0 (0-88)			2 (0-102)
Brain	1	0.0454545		7	0.194444	0.0654
Head and Neck	1	0.0454545		7	0.194444
Chest	7	0.318182		4	0.111111
Abdomen	10	0.454545		9	0.25
Pelvis	1	0.0454545		5	0.138889
Bone metastasis	2	0.0909091		2	0.0555556
Vertebrae Mets	0	0		0	0
Other	0	0		2	0.0555556
Summation of each number dose not always equal to Total number
Several institutions report only single year ReRT number.
	2016	(%)		2017	(%)		2018	(%)
	(single year, n = 6)			(single year, n = 6)			(single year, n = 6)
Total number	46			39			54
Institute median (min-max)	5 (0-20)			2 (1-17)			5 (3-25)
Brain	5	0.166667		2	0.0769231		2	0.0645161
Head and Neck	5	0.166667		5	0.192308		6	0.193548
Chest	2	0.0666667		4	0.153846		6	0.193548
Abdomen	14	0.466667		13	0.5		12	0.387097
Pelvis	4	0.133333		1	0.0384615		4	0.129032
Bone metastasis	0	0		0	0		1	0.0322581
Vertebrae Mets	0	0		0	0		0	0
Other	0	0		1	0.0384615		0	0
Summation of each number dose not always equal to Total number
Several institutions report only single year ReRT number.
